# Supplementary material for: Self-Reported Eating Speed Is Associated with Indicators of Obesity in Adults: A Systematic Review and Meta-Analysis
Source: Healthcare (Basel). 2021 Nov 16;9(11):1559. doi: 10.3390/healthcare9111559 (PMC8619990; doi:10.3390/healthcare9111559)
Supplement: Supplementary file 1 [file healthcare-09-01559-s001.zip]

Archive with 1 entries (1 files):
- healthcare-1415316-supplementary.pdf
